# Supplementary material for: Identification of TENM4 as a Novel Cancer Stem Cell-Associated Molecule and Potential Target in Triple Negative Breast Cancer
Source: Cancers (Basel). 2021 Feb 20;13(4):894. doi: 10.3390/cancers13040894 (PMC7924390; doi:10.3390/cancers13040894)
Supplement: Supplementary file 1 [file cancers-13-00894-s001.zip]

Archive with 2 entries (2 files):
- Figure S5. original WB figures.pdf
- New Microsoft Word Document.docx
